# Supplementary material for: Transcriptome Tomography for Brain Analysis in the Web-Accessible Anatomical Space
Source: PLoS One. 2012 Sep 19;7(9):e45373. doi: 10.1371/journal.pone.0045373 (PMC3446890; doi:10.1371/journal.pone.0045373)
Supplement: Table S1 — Biological replicates. (XLS) [file pone.0045373.s002.xls]

## Sheet: replicates
Table S1: Biological replicates
pair	groups
	S/C/H	So/Co/Ho	r
c1	C1	Co02	0.983358
c2	C2	Co03	0.985346
c3	C3	Co04	0.987259
c4	C4	Co05	0.987106
c5	C5	Co06	0.985419
c6	C6	Co07	0.985346
c7	C7	Co08	0.987454
c8	C8	Co09	0.987083
c9	C9	Co10	0.984957
c10	C10	Co11	0.979779
c11	C11	Co12	0.984566
c12	C12	Co14	0.98711
c13	C13	Co15	0.986987
h1	H1	Ho02	0.989892
h2	H2	Ho03	0.992815
h3	H3	Ho04	0.993924
h4	H4	Ho05	0.990915
h5	H5	Ho06	0.991298
h6	H6	Ho07	0.990731
s1	S1	So02	0.98875
s2	S2	So03	0.986701
s3	S3	So04	0.981991
s4	S4	So05	0.986735
s5	S5	So06	0.985354
s6	S6	So07	0.985548
s7	S7	So08	0.983939
s8	S8	So09	0.982821
s9	S9	So10	0.983767
Fractions in the sectioning series S/C/H and So/Co/Ho are paired without redundancy to compose "slightly-different" biological replicates using pairwise-comparison of Pearson correlation coefficients (r) of expression intensities of the total probes. r between paired fractions shown.
