# Supplementary material for: Transcriptome Tomography for Brain Analysis in the Web-Accessible Anatomical Space
Source: PLoS One. 2012 Sep 19;7(9):e45373. doi: 10.1371/journal.pone.0045373 (PMC3446890; doi:10.1371/journal.pone.0045373)
Supplement: Table S3 — Labels for anatomical regions in WHS and their volumes overlapped with Htt(+)Bdnf(−) areas. (XLS) [file pone.0045373.s004.xls]

## Sheet: Sheet1
Table S3: Labels for anatomical regions in WHS and their volumes overlapped with Htt(+)Bdnf(-) areas
anatomical region name*	WHS Label #*	total volume (mm3)*	volume overlapped with Htt(+)Bdnf(-) (mm3)	% of the overlapped volume	known disease volnerability**	additional references
Ventral thalamic nuclei	9	3.87016	3.87016	1	+	PMID:15459079
Globus pallidus	15	2.6227	2.6227	1	+	DOI: 10.1002/ana.410360406
Internal capsule	16	2.1218	2.1218	1	+	PMID:1836225
Lateral dorsal nucleus of thalamus	18	0.681136	0.681136	1	+	PMID:15459079
Medial geniculate	19	0.971575	0.971575	1	-
Anterior pretectal nucleus	20	0.939455	0.939455	1	+	http://archneur.jamanetwork.com/article.aspx?articleid=587424
Fimbria of Hippocampus	25	2.50646	2.50646	1	+
Lateral geniculate	27	1.49322	1.49322	1	+	PMID:2971785
Deep mesencephalic nuclei	17	2.99519	2.99503	0.999947	+/-
Thalamus (remainder)	3	20.0398	20.0125	0.998638	+	PMID:2971785
Striatum (caudate putamen)	23	27.9938	27.7843	0.992516	++
Lateral septal nuclei	8	5.43637	5.28149	0.97151	-
Periaqueductal gray	7	4.87577	4.34339	0.890811	-
Aqueduct	29	0.182946	0.160207	0.875706	no cells
Fornix	28	0.403975	0.351818	0.870891	+	PMID:21437574
Anterior commissure	10	0.791413	0.689087	0.870705	-
Hippocampus	24	31.4612	24.2377	0.7704	+
Corpus callosum	26	12.7794	9.65016	0.755134	+	http://dx.doi.org/10.1016/j.neuroimage.2009.10.015,
Superior colliculus	4	10.7027	7.72259	0.721555	-
Ventricular system	22	3.53488	2.25736	0.638596	no cells
Nucleus accumbens	33	4.09636	2.55814	0.624491	+	doi:10.1212/WNL.34.5.663
Inferior colliculus	5	6.38537	3.65963	0.573127	-
Cerebral peduncle	13	1.47557	0.813754	0.551485	-
Optic tract	21	0.651878	0.347048	0.532382	-
Substantia nigra	12	2.0097	1.00568	0.500413	+/-
Lateral lemniscus	6	0.817173	0.39674	0.485503	-
Amygdala	31	13.8696	5.85951	0.422471	+	PMID:2971785
Hypothalamus	32	9.16731	3.60469	0.393211	+/-
Cerebral cortex	1	184.242	40.5484	0.220082	+	***
Cerebellum	37	60.1033	12.5943	0.209544	+/-
Brainstem (remainder)	2	77.0814	15.9829	0.207351	-
Interpeduncular nucleus	14	0.329795	0.0263963	0.0800385	-
Olfactory areas	34	31.4065	0.33218	0.0105768	-
Spinal trigeminal tract	36	0.923633	0.0068376	0.00740294	-
Pontine gray	11	1.71831	0	0	-
Pineal gland	30	0.0880937	0	0	-
Cochlear nuclei	35	1.35098	0	0	-
total		532.121	208.428	0.392
notes:	references		volnerability
	*	26	++	high
	**	16, 17, 21, 22, 23, 28, 29	+	moderate
		otherwise indicated	+/-	partly
			-	minimal or not known
*** Comment: Data in the two columns, % of the overlapped volume and known disease vulnerability, seemed roughly correlated but the cerebral cortex. The cerebral cortex is the structure with the largest volume, and it needs to be segmented for further analysis of selective sub-regions.
